# Supplementary material for: Hierarchically Assembled Type I Collagen Fibres as Biomimetic Building Blocks of Biomedical Membranes
Source: Membranes (Basel). 2021 Aug 12;11(8):620. doi: 10.3390/membranes11080620 (PMC8400969; doi:10.3390/membranes11080620)
Supplement: Supplementary file 1 [file membranes-11-00620-s001.zip]

Archive with 1 entries (1 files):
- membranes-1323316-supplementary.pdf
